# Supplementary material for: Patient-Reported Outcomes and Psychosocial Impact of Vascular Malformations in Asian Patients
Source: J Clin Med. 2025 May 29;14(11):3799. doi: 10.3390/jcm14113799 (PMC12155985; doi:10.3390/jcm14113799)
Supplement: Supplementary file 1 [file jcm-14-03799-s001.zip]

Archive with 1 entries (1 files):
- jcm-3628814-supplementary.pdf
